# Supplementary material for: Development and Characterization of n-Propyl Gallate Encapsulated Solid Lipid Nanoparticles-Loaded Hydrogel for Intranasal Delivery
Source: Pharmaceuticals (Basel). 2021 Jul 19;14(7):696. doi: 10.3390/ph14070696 (PMC8308668; doi:10.3390/ph14070696)
Supplement: Supplementary file 1 [file pharmaceuticals-14-00696-s001.zip]

Archive with 1 entries (1 files):
- pharmaceuticals-1263644-supplementary.pdf
